# Supplementary material for: A Redox-Mediator-Integrated Flexible Micro-Supercapacitor with Improved Energy Storage Capability and Suppressed Self-Discharge Rate
Source: Nanomaterials (Basel). 2021 Nov 11;11(11):3027. doi: 10.3390/nano11113027 (PMC8624181; doi:10.3390/nano11113027)
Supplement: Supplementary file 1 [file nanomaterials-11-03027-s001.zip]

Archive with 1 entries (1 files):
- nanomaterials-1440122-supplementary.pdf
